# Supplementary material for: A Cohort-Based Comparative Study of Three Minimally Invasive Apical Prolapse Surgeries: Sacropexy, Pectopexy, and Lateral Suspension
Source: J Clin Med. 2025 Aug 28;14(17):6073. doi: 10.3390/jcm14176073 (PMC12429115; doi:10.3390/jcm14176073)
Supplement: Supplementary file 1 [file jcm-14-06073-s001.zip]

Archive with 1 entries (1 files):
- jcm-3780445-supplementary.pdf
